# Supplementary material for: The Strongyloides stercoralis-hookworms association as a path to the estimation of the global burden of strongyloidiasis: A systematic review
Source: PLoS Negl Trop Dis. 2020 Apr 13;14(4):e0008184. doi: 10.1371/journal.pntd.0008184 (PMC7188296; doi:10.1371/journal.pntd.0008184)
Supplement: S3 Table — (XLSX) [file pntd.0008184.s003.xlsx]

## Sheet: Data
ID	First_author	year	Country	WHO_Region	Type_of_survey	Population	Sample_size	Diagnostic_sensitivity	Kato_Katz	McMaster	FLOTAC	Mini_FLOTAC	Baermann 5	Harada_mori	Agar_plate	Centrifugation/concentration_with_preservatives	Centrifugation/concentration_without_preservatives	Centrifugation/concentration	Spontaneous_sedimentation	PCR	Direct_smear	Serology_for_S. stercoralis	Flotation_method	Hookworms prevalence (%)	S.stercoralis prevalence (%)	A. lumbrioides prevalence (%)	T. trichiura prevalence (%)	Hookworms_burden	S.stercoralis_burden	A. lumbricoides_burden	T. trichiura_burden
1	Waree P.	2001	Thailand	South-East Asia	Cross-sectioNo_datal	Community	584	High_S	0	0	0	0	0	0	0	0	1	0	0	0	0	0	0	8.22	9.59	No_data	No_data	48	56	No_data	No_data
2	Carme B.	2002	French GuiaNo_data	Americas	Cross-sectioNo_datal	Community	138	High_S	1	0	0	0	1	1	0	0	0	0	0	0	1	0	0	57.1	16.3	13.4	1.8	79	22	18	2
3	Randall A.	2002	Malawi	African	Cross-sectioNo_datal	SAC	456	Low_S	1	0	0	0	0	0	0	0	0	0	0	0	0	0	0	63.6	0	0.4	1.8	290	0	2	8
4	Cerdas	2003	Costa Rica	Americas	Cross-sectioNo_datal	SAC	320	Low_S	1	0	0	0	0	0	0	0	0	0	0	0	1	0	0	0.31	0.31	6.9	12.2	1	1	22	39
5	Cooper P.	2003	Ecuador	Americas	Cross-sectioNo_datal	SAC	944	Low_S	0	0	0	0	0	0	0	1	0	0	0	0	0	0	0	7.6	3	52.1	52.3	72	28	492	494
6	Faulkner C.	2003	Mexico	Americas	Cross-sectioNo_datal	SAC	438	Low_S	0	0	0	0	0	0	0	0	0	0	0	0	0	0	1	0.22	0.22	3.7	1.4	1	1	16	6
7	Fontes G.	2003	Brazil	Americas	Cross-sectioNo_datal	SAC	1020	Low_S	0	0	0	0	0	0	0	0	0	0	1	0	0	0	0	51.3	14	57	59.1	523	143	581	603
8.1	Marcos L.	2003	Peru	Americas	Cross-sectioNo_datal	Community	35	High_S	1	0	0	0	1	0	0	1	0	0	0	0	1	0	0	0	2.85	51.4	42.9	0	1	18	15
8.2	Marcos L.	2003	Peru	Americas	Cross-sectioNo_datal	Community	37	High_S	1	0	0	0	1	0	0	1	0	0	0	0	1	0	0	2.7	0	29.7	13.5	1	0	11	5
9	Nithikathkul C.	2003	Thailand	South-East Asia	Cross-sectioNo_datal	Community	70	Low_S	0	0	0	0	0	0	0	0	0	0	0	0	1	0	0	17.14	7.14	7.1	1.4	12	5	5	1
10	OLIVEIRA M.	2003	Brazil	Americas	Cross-sectioNo_datal	Community	78	High_S	0	0	0	0	1	0	0	0	0	0	1	0	0	0	0	6.4	6.4	0	5.1	5	5	0	4
11	Sithithaworn P.	2003	Thailand	South-East Asia	Cross-sectioNo_datal	Community	332	High_S	0	0	0	0	0	0	1	0	1	0	0	0	0	0	0	12.3	28.9	No_data	0.6	41	96	No_data	2
12	Tang N.	2003	ChiNo_data	Western Pacific	Cross-sectioNo_datal	Community	2558	High_S	1	0	0	0	0	1	0	0	0	0	0	0	1	0	0	17.71	0.04	41.4	8.2	453	1	1059	210
13	Taranto N.	2003	ArgentiNo_data	Americas	Cross-sectioNo_datal	Community	95	High_S	0	1	0	0	1	1	1	0	1	0	0	0	0	0	1	47.4	50.5	15.8	2.1	45	48	15	2
14	Aimpun P.	2004	Belize	Americas	Cross-sectioNo_datal	Community	553	High_S	0	0	0	0	0	0	0	0	1	0	0	0	0	0	0	55	1	30	19	304	6	166	105
15	Anosike	2004	Nigeria	African	Cross-sectioNo_datal	Community	231	Low_S	0	0	0	0	0	0	0	1	0	0	0	0	0	0	0	3.9	1.73	2.6	3	9	4	6	7
16	Ibáñez N.	2004	Peru	Americas	Cross-sectioNo_datal	SAC	1049	Low_S	0	0	0	0	0	0	0	1	0	0	0	0	1	0	0	30.4	0.8	28.9	16.6	319	8	303	174
17	Koga K.	2004	Cambodia	Western Pacific	Cross-sectioNo_datal	Community	3574	High_S	0	0	0	0	0	0	1	0	1	0	0	0	0	0	0	21.8	14.6	15.4	0.8	779	522	550	29
18	Mengistu L.	2004	Ethiopia	African	Cross-sectioNo_datal	Community	259	Low_S	1	0	0	0	0	0	0	1	0	0	0	0	0	0	0	60.2	5.8	6.2	14.7	156	15	16	38
19	Saksirisampant W.	2004	Thailand	South-East Asia	Cross-sectioNo_datal	Community	542	Low_S	0	0	0	0	0	0	0	1	0	0	0	0	0	0	0	2.2	0.92	9.8	5.9	12	5	53	32
20	Singh	2004	India	South-East Asia	Cross-sectioNo_datal	SAC	1010	High_S	0	0	0	0	0	0	0	0	1	0	0	0	1	0	0	0.09	0.09	19.6	2.2	1	1	198	22
21	Araujo C.	2005	Brazil	Americas	Cross-sectioNo_datal	Community	413	Low_S	0	0	0	0	0	0	0	0	0	0	1	0	0	0	0	9.9	1	35.6	18.6	41	4	147	77
22	Champetier de Ribes G.	2005	Haiti	Americas	Cross-sectioNo_datal	SAC	5792	Low_S	0	0	0	0	0	0	0	1	0	0	0	0	0	0	0	3.8	0.2	27.3	7.3	220	12	1581	423
23	Chessed G.	2005	Nigeria	African	Cross-sectioNo_datal	SAC	632	Low_S	1	0	0	0	0	0	0	0	0	0	0	0	0	0	0	20.1	6.6	16.1	13.9	127	42	102	88
24	Girum T.	2005	Ethiopia	African	Cross-sectioNo_datal	SAC	415	Low_S	0	0	0	0	0	0	0	1	0	0	0	0	0	0	0	6.7	1	3.9	3.6	28	4	16	15
25	HerNo_datandez-CHAVARRÍA F.	2005	Costa Rica	Americas	Cross-sectioNo_datal	SAC	45	Low_S	0	0	0	0	1	0	0	0	0	0	0	0	0	0	0	24.4	4	33	2	11	2	15	1
26	Yelifari L.	2005	GhaNo_data	African	Cross-sectioNo_datal	Community	20250	High_S	0	0	0	0	0	1	0	0	0	0	0	0	0	0	0	50.3	11.6	No_data	No_data	10186	2349	No_data	No_data
27	Anosike	2006	Nigeria	African	Cross-sectioNo_datal	Community	700	Low_S	1	0	0	0	0	0	0	0	0	1	0	0	0	0	0	12.7	7.4	6.7	No_data	89	52	47	No_data
28	Corrales	2006	El Salvador	Americas	Cross-sectioNo_datal	Community	449	Low_S	0	0	0	0	0	0	0	1	0	0	0	0	0	0	0	22.3	2	8	20.9	100	9	36	94
29	Ijagbone	2006	Nigeria	African	Cross-sectioNo_datal	SAC	533	High_S	0	1	0	0	1	0	0	0	0	0	0	0	1	0	0	20.5	0.6	46	0.2	109	3	245	1
30	Khampitak	2006	Thailand	South-East Asia	Cross-sectioNo_datal	SAC	212	High_S	0	0	0	0	0	0	1	0	0	1	0	0	0	0	0	18.9	25.2	No_data	No_data	40	53	No_data	No_data
31	Patel	2006	Oman	Eastern Mediterranean	Cross-sectioNo_datal	SAC	436	Low_S	1	0	0	0	0	0	0	0	0	0	0	0	1	0	0	0	0.4	0.2	0.4	0	2	1	2
32.1	Sithithaworn	2006	Laos	Western Pacific	Cross-sectioNo_datal	Community	173	Low_S	0	0	0	0	0	0	0	1	0	0	0	0	0	0	0	16.8	4	20.8	22.5	29	7	36	39
32.2	Sithithaworn	2006	Laos	Western Pacific	Cross-sectioNo_datal	Community	261	Low_S	0	0	0	0	0	0	0	1	0	0	0	0	0	0	0	13.4	15.3	8	17.6	35	40	21	46
33	Yori	2006	Peru	Americas	Cross-sectioNo_datal	Community	792	High_S	0	0	0	0	1	0	1	0	0	0	1	0	1	1	0	4.5	8.7	41.9	16.9	36	69	332	134
34	Aguiar	2007	Brazil	Americas	Cross-sectioNo_datal	Community	313	Low_S	0	0	0	0	0	0	0	0	0	0	1	0	0	0	0	7	3.8	0.6	No_data	22	12	2	No_data
35	Jombo_Bis	2007	Nigeria	African	Cross-sectioNo_datal	Community	150	Low_S	0	0	0	0	0	0	0	0	0	0	0	0	1	0	0	6	0.6	44	0	9	1	66	0
36	Menghi	2007	ArgentiNo_data	Americas	Cross-sectioNo_datal	Community	112	Low_S	0	0	0	0	0	0	0	1	0	0	0	0	0	0	1	58	24.1	0	No_data	65	27	0	No_data
37	Ugbomoiko	2007	Nigeria	African	Cross-sectioNo_datal	SAC	309	Low_S	1	0	0	0	0	0	0	0	0	0	0	0	0	0	0	43.7	1.6	67	20.7	135	5	207	64
38	Warunee	2007	Thailand	South-East Asia	Cross-sectioNo_datal	SAC	1920	Low_S	0	0	0	0	0	0	0	0	0	1	0	0	0	0	0	0.4	0.1	No_data	0.1	8	2	No_data	2
39	Erlanger	2008	Laos	Western Pacific	Cross-sectioNo_datal	Community	2332	Low_S	0	0	0	0	0	0	0	0	0	1	0	0	0	0	0	9.7	1.4	67.7	3.9	226	33	1579	91
40	Ibidapo	2008	Nigeria	African	Cross-sectioNo_datal	Community	300	Low_S	1	0	0	0	0	0	0	0	0	0	0	0	0	0	1	45	18	67.7	31.3	135	54	203	94
41	KitvataNo_datachai	2008	Thailand	South-East Asia	Cross-sectioNo_datal	Community	214	High_S	1	0	0	0	0	1	0	0	0	0	0	0	1	0	0	2.3	3.3	No_data	No_data	5	7	No_data	No_data
42.1	Machado, Souza	2008	Brazil	Americas	Cross-sectioNo_datal	Community	188	Low_S	0	0	0	0	0	0	0	0	0	0	1	0	0	0	0	28.2	2.6	3.2	0	53	5	6	0
42.2	Machado, Souza	2008	Brazil	Americas	Cross-sectioNo_datal	Community	188	Low_S	0	0	0	0	0	0	0	0	0	0	1	0	0	0	0	7.4	0	2.1	0	14	0	4	0
43	Chukwuma	2009	Nigeria	African	Cross-sectioNo_datal	SAC	220	Low_S	0	0	0	0	0	0	0	0	0	1	0	0	0	0	0	45.5	5.9	54.1	1.8	100	13	119	4
44.1	Gamboa	2009	ArgentiNo_data	Americas	Cross-sectioNo_datal	Community	194	Low_S	1	0	0	0	0	0	0	0	0	1	0	0	0	0	1	71.1	22.2	12.9	3.1	138	43	25	6
44.2	Gamboa	2009	ArgentiNo_data	Americas	Cross-sectioNo_datal	Community	120	Low_S	1	0	0	0	0	0	0	0	0	1	0	0	0	0	1	1.6	0	13.3	10	2	0	16	12
44.3	Gamboa	2009	ArgentiNo_data	Americas	Cross-sectioNo_datal	Community	194	Low_S	1	0	0	0	0	0	0	0	0	1	0	0	0	0	1	0	1	18.6	5.7	0	2	36	11
44.4	Gamboa	2009	ArgentiNo_data	Americas	Cross-sectioNo_datal	Community	192	Low_S	1	0	0	0	0	0	0	0	0	1	0	0	0	0	1	0.5	0	4.2	0	1	0	8	0
45	Hassan	2009	Nigeria	African	Cross-sectioNo_datal	SAC	479	Low_S	0	0	0	0	0	0	0	1	0	0	0	0	1	0	0	23	0.85	50.7	0.4	110	4	243	2
46	Palhano-Silva	2009	Brazil	Americas	Cross-sectioNo_datal	Community	519	Low_S	0	0	0	0	0	0	0	0	0	1	0	0	0	0	1	3.3	0.2	0	0	17	1	0	0
47	Sayasone	2009	Laos	Western Pacific	Cross-sectioNo_datal	Community	232	Low_S	1	0	0	0	0	0	0	0	0	1	0	0	0	0	0	65.9	10.3	0.4	8.6	153	24	1	20
48	Tanner	2009	Bolivia	Americas	Cross-sectioNo_datal	SAC	92	Low_S	0	0	0	0	0	0	0	1	0	0	0	0	0	0	0	76	5	6	5	70	5	6	5
49	Tilahun	2009	Ethiopia	African	Cross-sectioNo_datal	Community	401	Low_S	0	0	0	0	0	0	0	1	0	0	0	0	0	0	0	3.5	1	12.2	16	14	4	49	64
50	Feleke	2010	Ethiopia	African	Cross-sectioNo_datal	SAC	382	High_S	0	0	0	0	0	0	0	0	1	0	0	0	0	0	0	19.6	6.3	52.9	5.2	75	24	202	20
51	Glinz	2010	Ivory Coast	African	Cross-sectioNo_datal	SAC	112	High_S	1	0	1	0	0	0	1	1	0	0	0	0	0	0	0	55.4	33.9	28.6	40.2	62	38	32	45
52	Lemlem	2010	Ethiopia	African	Cross-sectioNo_datal	SAC	381	Low_S	1	0	0	0	0	0	0	1	0	0	0	0	0	0	0	1	0.3	6.4	0	4	1	24	0
53	Machado	2010	Brazil	Americas	Cross-sectioNo_datal	Community	180	High_S	0	0	0	0	1	0	0	0	0	0	1	0	0	0	0	7.2	6.7	3.3	0	13	12	6	0
54	Becker S.	2011	Ivory Coast	African	Cross-sectioNo_datal	Community	292	High_S	1	0	0	0	1	0	1	1	0	0	0	0	0	0	0	51	12.7	5.1	2.7	149	37	15	8
55	Devi U	2011	India	South-East Asia	Cross-sectioNo_datal	Community	198	High_S	0	0	0	0	0	0	0	0	1	0	0	0	1	0	0	7.1	8.5	33.3	9.1	14	17	66	18
56	Guidetti C.	2011	Mozambique	African	Cross-sectioNo_datal	Community	95	Low_S	0	0	0	0	0	0	0	1	0	0	0	0	1	0	0	28.4	15.8	1.1	2.1	27	15	1	2
57	Popruk S.	2011	Thailand	South-East Asia	Cross-sectioNo_datal	SAC	274	High_S	0	0	0	0	0	0	0	0	1	0	0	0	1	0	0	1.8	0.4	No_data	0.73	5	1	No_data	2
58	Sayasone S.	2011	Laos	Western Pacific	Cross-sectioNo_datal	Community	669	High_S	1	0	0	0	0	0	0	0	1	0	0	0	0	0	0	76.8	4.6	31.7	25	514	31	212	167
59	Traoré S	2011	Ivory Coast	African	Cross-sectioNo_datal	SAC	166	Low_S	1	0	0	0	0	0	0	1	0	0	0	0	0	0	0	13.3	0	1.8	7.2	22	0	3	12
60	Uhuo A.	2011	Nigeria	African	Cross-sectioNo_datal	SAC	800	Low_S	0	0	0	0	0	0	0	0	0	0	0	0	1	0	0	3.5	0.5	20	1.5	28	4	160	12
61	Adikankwu	2012	Nigeria	African	Cross-sectioNo_datal	SAC	800	Low_S	0	0	0	0	0	0	0	0	0	0	0	0	1	0	0	3.5	0.4	20	1.3	28	3	160	10
62	BRANDELLI C.	2012	Brazil	Americas	Cross-sectioNo_datal	Community	62	Low_S	1	0	0	0	0	0	0	0	0	0	1	0	0	0	1	6.5	3.2	32.3	9.7	4	2	20	6
63	Carvalho G.	2012	Brazil	Americas	Cross-sectioNo_datal	Community	331	High_S	1	0	0	0	1	0	0	1	0	0	1	0	0	0	1	8.8	9.1	11.5	No_data	29	30	38	No_data
64	Choubisa, SL	2012	India	South-East Asia	Cross-sectioNo_datal	Community	224	High_S	0	0	0	0	0	0	0	0	1	0	0	0	1	0	0	0.9	0.9	4.5	0.4	2	2	10	1
65	Conlan J	2012	Laos	Western Pacific	Cross-sectioNo_datal	Community	1358	Low_S	0	0	0	0	0	0	0	1	0	0	0	0	0	0	0	46.3	8.9	26.1	41.5	629	121	354	564
66	Ludwig K.	2012	Brazil	Americas	Cross-sectioNo_datal	Community	177	Low_S	0	0	0	0	0	0	0	0	0	0	1	0	0	0	1	1.6	13	14.5	4.8	3	23	26	8
67	Machicado J.	2012	Peru	Americas	Cross-sectioNo_datal	Community	73	High_S	1	0	0	0	1	1	1	0	1	0	1	0	1	0	1	14	22	5	5	10	16	4	4
68	Abate A.	2013	Ethiopia	African	Cross-sectioNo_datal	Community	410	Low_S	0	0	0	0	0	0	0	0	0	1	0	0	1	0	0	6.6	0.2	23.2	No_data	27	1	95	No_data
69	Assis E.	2013	Brazil	Americas	Cross-sectioNo_datal	Community	409	Low_S	0	0	0	0	0	0	0	1	0	0	0	0	0	0	0	37.9	5.4	4.9	0.5	155	22	20	2
70	Babatunde S.	2013	Nigeria	African	Cross-sectioNo_datal	SAC	413	High_S	0	0	0	0	0	0	0	0	1	0	0	0	1	0	0	15.4	7.1	11.3	8.1	64	29	47	33
71	Bayeh A.	2013	Ethiopia	African	Cross-sectioNo_datal	SAC	778	Low_S	1	0	0	0	0	0	0	0	0	1	0	0	0	0	0	28.8	3.5	12.7	1	224	27	99	8
72	Boonjaraspinyo S	2013	Thailand	South-East Asia	Cross-sectioNo_datal	Community	253	Low_S	0	0	0	0	0	0	0	1	0	0	0	0	0	0	0	0.4	9.5	0	0	1	24	0	0
73.1	Briones C.	2013	Peru	Americas	Cross-sectioNo_datal	Community	197	Low_S	0	0	0	0	0	0	0	1	0	0	0	0	0	0	0	7.6	0.5	21.8	4.1	15	1	43	8
73.2	Briones C.	2013	Peru	Americas	Cross-sectioNo_datal	Community	236	Low_S	0	0	0	0	0	0	0	1	0	0	0	0	0	0	0	16.1	0	54.7	19.1	38	0	129	45
74	Damazio S.	2013	Brazil	Americas	Cross-sectioNo_datal	Community	82	Low_S	0	0	0	0	0	0	0	0	0	0	1	0	0	0	0	14.6	1.2	1.2	1.2	12	1	1	1
75	Hartini Y.	2013	Malaysia	Western Pacific	Cross-sectioNo_datal	SAC	111	High_S	0	0	0	0	0	1	0	1	0	0	0	0	1	0	0	25.2	0	40.5	65.8	28	0	45	73
76	Khieu V.	2013	Cambodia	Western Pacific	Cross-sectioNo_datal	SAC	458	High_S	1	0	0	0	1	0	1	0	0	0	0	0	0	0	0	51.4	24.8	2.1	20.5	235	114	10	94
77	Schar F	2013	Cambodia	Western Pacific	Cross-sectioNo_datal	SAC	218	High_S	1	0	0	0	1	0	1	0	0	0	0	1	0	0	0	23.9	18.8	No_data	No_data	52	41	No_data	No_data
78	Wegayehu T	2013	Ethiopia	African	Cross-sectioNo_datal	Community	858	Low_S	0	0	0	0	0	0	0	1	0	0	0	0	1	0	0	4.9	5.9	7.8	2.8	42	51	67	24
79.1	Bracho M, Angela	2014	Venezuela	Americas	Cross-sectioNo_datal	Community	91	Low_S	0	0	0	0	0	0	0	1	0	0	0	0	1	0	0	4.4	2.2	57.1	20.9	4	2	52	19
79.2	Bracho M, Angela	2014	Venezuela	Americas	Cross-sectioNo_datal	Community	76	Low_S	0	0	0	0	0	0	0	1	0	0	0	0	1	0	0	23.68	14.47	63.2	23.7	18	11	48	18
80	Couto	2014	Brazil	Americas	Cross-sectioNo_datal	Community	503	Low_S	1	0	0	0	0	0	0	0	0	1	0	0	0	0	0	0	1.2	0	0.2	0	6	0	1
81	Khieu, V.	2014	Cambodia	Western Pacific	Cross-sectioNo_datal	Community	2861	High_S	1	0	0	0	1	0	1	0	0	0	0	0	0	0	0	31.4	21	0.8	0.6	898	601	23	17
82	Neres-Norberg, Antonio	2014	Brazil	Americas	Cross-sectioNo_datal	Community	134	Low_S	0	0	0	0	0	0	0	0	0	0	1	0	0	0	1	5.2	4.5	21.6	10.4	7	6	29	14
83	Pino Santos	2014	Cuba	Americas	Cross-sectioNo_datal	Community	300	Low_S	1	0	0	0	0	0	0	0	0	0	0	0	1	0	1	2	0.67	0.3	0.7	6	2	1	2
84	Schar	2014	Cambodia	Western Pacific	Cross-sectioNo_datal	Community	218	High_S	1	0	0	0	1	0	1	1	0	0	0	0	0	0	1	63.3	24.3	2.3	0.9	138	53	5	2
85	Abah, A. E.	2015	Nigeria	African	Cross-sectioNo_datal	SAC	3826	High_S	0	0	0	0	0	0	0	0	1	0	0	0	1	0	0	25	7.1	51.8	15.2	957	272	1982	582
86	Becker	2015	Ivory Coast	African	Cross-sectioNo_datal	Community	256	High_S	1	0	1	0	1	0	1	1	0	0	0	1	0	0	0	52	21.9	No_data	No_data	133	56	No_data	No_data
87	Cardozo Ocampos, G. E.	2015	Paraguay	Americas	Cross-sectioNo_datal	SAC	388	Low_S	0	0	0	0	0	0	0	1	0	0	1	0	1	0	1	2	2	1	0	8	8	4	0
88	Cimino, R. O.	2015	ArgentiNo_data	Americas	Cross-sectioNo_datal	Community	99	High_S	0	1	0	0	0	0	0	0	1	0	0	1	0	0	0	37.4	21.2	56.5	1	37	21	56	1
89	Frickmann	2015	Madagascar	African	Cross-sectioNo_datal	Community	410	High_S	0	0	0	0	0	0	0	0	0	1	0	1	0	0	0	0	0.2	17.56	No_data	0	1	72	No_data
90	Kaewpitoon, S. J.	2015	Thailand	South-East Asia	Cross-sectioNo_datal	Community	209	Low_S	1	0	0	0	0	0	0	0	0	0	0	0	0	0	0	4.31	1.44	No_data	No_data	9	3	No_data	No_data
91	Ogochukwu	2015	Nigeria	African	Cross-sectioNo_datal	SAC	212	Low_S	1	0	0	0	0	0	0	0	0	0	0	0	0	0	0	25.5	3.3	76.2	4.2	54	7	162	9
92	Polseela, R.	2015	Thailand	South-East Asia	Cross-sectioNo_datal	SAC	352	Low_S	0	0	0	0	0	0	0	1	0	0	0	0	0	0	0	0.9	2.8	No_data	0.3	3	10	No_data	1
93	Sandoval	2015	PaNo_datama	Americas	Cross-sectioNo_datal	Community	1123	Low_S	0	0	0	0	0	0	0	0	0	0	0	0	0	0	1	8	1.4	15.6	5.2	90	16	175	58
94	Shield, J.	2015	Australia	Western Pacific	Cross-sectioNo_datal	Community	223	Low_S	0	0	0	0	0	0	0	1	0	0	0	0	1	0	0	42.6	21.1	No_data	85.2	95	47	No_data	190
95	Alsubaie, A. S. R.	2016	Yemen	Eastern Mediterranean	Cross-sectioNo_datal	SAC	258	High_S	0	0	0	0	0	0	0	0	1	0	0	0	1	0	0	1.2	0.8	14.3	9.3	3	2	37	24
96	Amor, A.	2016	Ethiopia	African	Cross-sectioNo_datal	SAC	396	High_S	0	0	0	0	1	0	0	0	1	0	0	1	0	0	0	54.5	20.7	8.6	3	216	82	34	12
97	BegNo_data, Tulu	2016	Ethiopia	African	Cross-sectioNo_datal	SAC	492	Low_S	0	0	0	0	0	0	0	0	0	1	0	0	1	0	0	0.8	1.4	3.7	1.6	4	7	18	8
98	Boko, P. M.	2016	Benin	African	Cross-sectioNo_datal	SAC	2000	Low_S	1	0	0	0	0	0	0	0	0	0	0	0	0	0	0	14.45	0.05	No_data	No_data	289	1	No_data	No_data
99	Easton, A. V.	2016	Kenya	African	Cross-sectioNo_datal	Community	796	High_S	1	0	0	0	0	0	0	0	0	0	0	1	0	0	0	18.3	1	17.3	1	146	8	138	8
100	Sanprasert, V.	2016	Thailand	South-East Asia	Cross-sectioNo_datal	SAC	1909	Low_S	0	0	0	0	0	0	0	0	0	1	0	0	1	0	0	1.6	0.4	3.6	0.5	31	8	69	10
101	Tork, M.	2016	Iran	Eastern Mediterranean	Cross-sectioNo_datal	Community	880	Low_S	0	0	0	0	0	0	0	0	0	1	0	0	1	0	0	0.1	0.6	0	0	1	5	0	0
102	Webb, E. L.	2016	Uganda	African	Cross-sectioNo_datal	Community	2316	High_S	1	0	0	0	0	0	0	0	0	0	0	1	0	0	0	21.9	11.9	1.2	9.8	507	276	28	227
103	Abdi, M.	2017	Ethiopia	African	Cross-sectioNo_datal	SAC	408	Low_S	0	0	0	0	0	0	0	1	0	0	0	0	0	0	0	43.4	0.7	12.7	10	177	3	52	41
104	Dankwa, K.	2017	GhaNo_data	African	Cross-sectioNo_datal	SAC	200	Low_S	0	0	0	0	0	0	0	0	0	1	0	0	1	0	0	4.5	1	3	0.5	9	2	6	1
105	deAlegria	2017	Angola	African	Cross-sectioNo_datal	SAC	230	High_S	0	0	0	0	1	0	0	0	1	0	0	0	0	0	0	6.1	12.2	1.3	0	14	28	3	0
106	Echazu, A.	2017	ArgentiNo_data	Americas	Cross-sectioNo_datal	Community	397	High_S	0	1	0	0	1	1	0	0	1	0	0	0	0	1	0	34	26.2	3.7	0.8	135	104	15	3
107	Incani, R. N.	2017	Venezuela	Americas	Cross-sectioNo_datal	Community	228	High_S	0	0	0	0	0	0	0	0	0	0	0	1	1	0	0	10.1	2	49.3	25.7	23	5	112	59
108	KitvataNo_datachai, S.	2017	Thailand	South-East Asia	Cross-sectioNo_datal	Community	221	High_S	0	0	0	0	0	1	0	0	0	1	0	0	1	0	0	8.1	3.2	1.4	1.4	18	7	3	3
109	McKenNo_data, M. L.	2017	United States	Americas	Cross-sectioNo_datal	Community	55	High_S	0	0	0	0	0	0	0	0	0	0	0	1	0	0	0	34.5	7.3	0	0	19	4	0	0
110	Meurs, L.	2017	Mozambique	African	Cross-sectioNo_datal	Community	303	High_S	1	0	0	0	1	1	0	0	0	1	0	1	1	0	0	38	48	56	93	115	145	170	282
111	Ribas	2017	Laos	Western Pacific	Cross-sectioNo_datal	Community	305	Low_S	1	0	0	0	0	0	0	0	0	0	0	0	1	0	0	63.3	4.59	4.3	22	193	14	13	67
112	Senephansiri	2017	Laos	Western Pacific	Cross-sectioNo_datal	Community	516	High_S	0	0	0	0	0	0	1	0	0	0	0	0	0	0	0	17.1	44.2	No_data	No_data	88	228	No_data	No_data
113	Suntaravitun, P.	2017	Thailand	South-East Asia	Cross-sectioNo_datal	SAC	203	Low_S	0	0	0	0	0	0	0	0	0	1	0	0	1	0	0	0.5	0.5	0	0	1	1	0	0
114	Adu-Gyasi, D.	2018	GhaNo_data	African	Cross-sectioNo_datal	Community	1569	Low_S	1	0	0	0	0	0	0	0	0	1	0	0	0	0	0	12.1	0.9	1.5	0.8	190	14	24	13
115	Barbosa	2018	Brazil	Americas	Cross-sectioNo_datal	Community	294	Low_S	0	0	0	0	0	0	0	0	0	0	1	0	0	0	1	7.1	0.7	0.7	1	21	2	2	3
116	Forrer, A.	2018	Cambodia	Western Pacific	Cross-sectioNo_datal	Community	2576	High_S	1	0	0	0	1	0	1	0	0	0	0	0	0	0	0	49	48.6	No_data	No_data	1262	1252	No_data	No_data
117	M'Bondoukwe N, P.	2018	Gabon	African	Cross-sectioNo_datal	Community	270	High_S	0	0	0	0	0	0	1	0	0	0	0	0	1	0	0	0.4	3.7	13.7	11.8	1	10	37	32
118	Suntaravitun, P.	2018	Thailand	South-East Asia	Cross-sectioNo_datal	Community	224	Low_S	0	0	0	0	0	0	0	0	0	1	0	0	1	0	0	6.7	5	1.3	1.3	15	11	3	3
119	Tuyizere, A.	2018	Rwanda	African	Cross-sectioNo_datal	Community	539	High_S	0	0	0	0	0	0	1	0	0	0	0	0	1	0	0	8.2	17.4	No_data	No_data	44	94	No_data	No_data
